# Supplementary material for: Metabolic Assessment of Human Induced Pluripotent Stem Cells-Derived Astrocytes and Fetal Primary Astrocytes: Lactate and Glucose Turnover
Source: Biosensors (Basel). 2022 Oct 8;12(10):839. doi: 10.3390/bios12100839 (PMC9599592; doi:10.3390/bios12100839)
Supplement: Supplementary file 1 [file biosensors-12-00839-s001.zip]

Archive with 1 entries (1 files):
- biosensors-1896167-supplementary.pdf
